# Supplementary material for: Genome-Wide Association Identifies Multiple Genomic Regions Associated with Susceptibility to and Control of Ovine Lentivirus
Source: PLoS One. 2012 Oct 17;7(10):e47829. doi: 10.1371/journal.pone.0047829 (PMC3474742; doi:10.1371/journal.pone.0047829)
Supplement: Table S3 — Genotype frequencies by animal set for SNP from Tables 1 , 2 , and S2. (XLSX) [file pone.0047829.s010.xlsx]

## Sheet: Genotype Freqs
		Table 1													Table 2													Table 3 Columbia
	SNP	OAR1_185953850	OAR1_186779231	OAR4_38205790	s54511	OAR7_82644472	OAR8_73555614	OAR8_88021348	OAR9_35880400	OAR17_5388531	s19031	OAR18_9395406	OAR20_19572554	s56930	DU231007_156	OAR3_144283427	OAR3_144414855	s27054	OAR9_10735564	OAR9_10749779	s48118	OAR13_56607666	OAR18_5646940	OAR18_5701234	s65956	OAR22_43742889	OAR23_40410527	s23946	OAR3_108176200	OAR5_93280925	OAR5_94009731	s27979	OAR13_26084492	OAR15_78598295	s31340	OAR16_54540482	OAR21_623459
	Homozygote1
	Heterozygote
	Homozygote2
	Reported Association Animal Set	All, Polypay	Polypay	All	Polypay	Polypay	All	Rambouillet	Polypay	All	All	All	All	All	Polypay	Polypay	Polypay	Polypay	Polypay	Polypay	Polypay	All	Polypay	Polypay	Rambouillet	Polypay	All	Columbia	Columbia	Columbia	Columbia	Columbia	Columbia	Columbia	Columbia	Columbia	Columbia
	Best Fitting Model	Additive	Dominant	Dominant	Additive	Additive	Recessive	Recessive	Additive	Additive	Additive	Genotypic	Additive	Genotypic	Dominant	Genotypic	Genotypic	Recessive	Dominant	Additive	Dominant	Additive	Genotypic	Genotypic	Dominant	Additive	Additive	Genotypic	Genotypic	Genotypic	Genotypic	Genotypic	Genotypic	Genotypic	Genotypic	Genotypic	Genotypic
	Observed Genotypes:
All breeds	HomoAllele1	134	160	10	163	389	293	375	275	0	187	371	113	325	154	288	249	152	92	29	444	265	161	161	369	10	479	140	765	56	172	338	67	647	533	334	88
All breeds	Heterozygote	455	428	144	403	430	431	430	483	44	439	422	444	467	474	433	443	481	347	253	429	444	428	431	471	181	393	416	171	314	462	479	337	291	363	471	406
All breeds	HomoAllele2	375	376	810	398	137	240	159	206	920	338	171	407	172	336	243	272	331	525	682	91	255	375	372	124	773	92	404	28	593	330	123	560	26	66	159	470
	Observed Genotypes:
Rambouillet	HomoAllele1	36	46	3	16	117	142	125	143	0	127	95	58	116	49	176	62	44	6	0	152	164	22	22	95	5	230	54	332	10	52	111	5	281	234	182	43
Rambouillet	Heterozygote	180	171	45	141	198	183	192	182	12	185	180	190	208	165	167	177	183	88	43	189	172	150	150	216	98	144	153	61	119	180	206	108	112	139	189	172
Rambouillet	HomoAllele2	183	182	351	242	82	74	82	74	387	87	124	151	75	185	56	160	172	305	356	58	63	227	227	88	296	25	188	6	269	167	66	286	6	25	28	184
	Observed Genotypes:
Polypay	HomoAllele1	58	59	1	144	190	74	218	111	0	52	231	31	179	79	67	156	83	39	28	190	77	99	99	209	5	206	63	371	16	94	165	41	289	247	123	31
Polypay	Heterozygote	204	191	47	209	183	190	172	214	32	215	165	193	182	226	200	200	229	194	186	202	202	211	214	189	73	183	208	49	125	213	202	162	123	156	217	166
Polypay	HomoAllele2	161	173	375	70	44	159	33	98	391	156	27	199	62	118	156	67	111	190	209	31	144	113	110	25	345	34	152	3	282	116	48	220	11	19	83	226
	Observed Genotypes:
Columbia	HomoAllele1	40	55	6	3	82	77	32	21	0	8	45	24	30	26	45	31	25	47	1	102	24	40	40	65	0	43	23	62	30	26	62	21	77	52	29	14
Columbia	Heterozygote	71	66	52	53	49	58	66	87	0	39	77	61	77	83	66	66	69	65	24	38	70	67	67	66	10	66	55	61	70	69	71	67	56	68	65	68
Columbia	HomoAllele2	31	21	84	86	11	7	44	34	142	95	20	57	35	33	31	45	48	30	117	2	48	35	35	11	132	33	64	19	42	47	9	54	9	22	48	60
