# Supplementary material for: Genome-Wide Association Identifies Multiple Genomic Regions Associated with Susceptibility to and Control of Ovine Lentivirus
Source: PLoS One. 2012 Oct 17;7(10):e47829. doi: 10.1371/journal.pone.0047829 (PMC3474742; doi:10.1371/journal.pone.0047829)
Supplement: Table S4 — Linkage disequilibrium by animal set between SNP from Tables 1 , 2 , and S2 by chromosome. (XLSX) [file pone.0047829.s011.xlsx]

## Sheet: All Breeds
Marker1	Marker2	D'	r^2
OAR1_185953850	OAR1_186779231	0.495	0.232
OAR13_26084492	OAR13_56607666	0.042	0.001
OAR15_78598295	s31340	0.974	0.595
OAR17_5388531	s19031	0.868	0.024
OAR18_5646940	OAR18_5701234	1	0.993
OAR18_5646940	OAR18_9395406	0.191	0.015
OAR18_5701234	OAR18_9395406	0.197	0.016
OAR20_19572554	s65956	0.087	0.002
DU231007_156	OAR3_108176200	0.172	0.003
DU231007_156	OAR3_144283427	0.054	0.002
DU231007_156	OAR3_144414855	0.036	0.001
DU231007_156	s23946	0.145	0.008
OAR3_108176200	OAR3_144283427	0.154	0.003
OAR3_108176200	OAR3_144414855	0.18	0.004
OAR3_108176200	s23946	0.713	0.12
OAR3_144283427	OAR3_144414855	1	0.955
s23946	OAR3_144283427	0.074	0.003
s23946	OAR3_144414855	0.089	0.005
OAR5_93280925	OAR5_94009731	0.181	0.007
s27054	OAR5_93280925	0.131	0.003
s27054	OAR5_94009731	0.095	0.009
OAR8_73555614	OAR8_88021348	0.134	0.01
s27979	OAR8_73555614	0.056	0.002
s27979	OAR8_88021348	0.036	0.001
OAR9_10735564	OAR9_10749779	1	0.506
OAR9_10735564	OAR9_35880400	0.125	0.007
OAR9_10735564	s48118	0.434	0.154
OAR9_10749779	OAR9_35880400	0.075	0.001
OAR9_10749779	s48118	0.641	0.17
s48118	OAR9_35880400	0.045	0.001

## Sheet: Rambouillet
Marker1	Marker2	D'	r^2
OAR1_185953850	OAR1_186779231	0.358	0.121
OAR13_26084492	OAR13_56607666	0.026	0
OAR15_78598295	s31340	0.93	0.513
OAR17_5388531	s19031	0.154	0
OAR18_5646940	OAR18_5701234	1	1
OAR18_5646940	OAR18_9395406	0.045	0.001
OAR18_5701234	OAR18_9395406	0.045	0.001
OAR20_19572554	s65956	0.247	0.037
DU231007_156	OAR3_108176200	0.563	0.016
DU231007_156	OAR3_144283427	0.063	0.001
DU231007_156	OAR3_144414855	0.019	0
DU231007_156	s23946	0.003	0
OAR3_108176200	OAR3_144283427	0.18	0.006
OAR3_108176200	OAR3_144414855	0.127	0.003
OAR3_108176200	s23946	0.554	0.063
OAR3_144283427	OAR3_144414855	1	0.888
s23946	OAR3_144283427	0.062	0.003
s23946	OAR3_144414855	0.099	0.008
OAR5_93280925	OAR5_94009731	0.136	0.007
s27054	OAR5_93280925	0.098	0.001
s27054	OAR5_94009731	0.064	0.004
OAR8_73555614	OAR8_88021348	0.008	0
s27979	OAR8_73555614	0.032	0.001
s27979	OAR8_88021348	0.037	0.001
OAR9_10735564	OAR9_10749779	1	0.398
OAR9_10735564	OAR9_35880400	0.146	0.004
OAR9_10735564	s48118	0.822	0.157
OAR9_10749779	OAR9_35880400	0.2	0.003
OAR9_10749779	s48118	1	0.092
s48118	OAR9_35880400	0.105	0.01

## Sheet: Polypay
Marker1	Marker2	D'	r^2
OAR1_185953850	OAR1_186779231	0.65	0.4
OAR13_26084492	OAR13_56607666	0.058	0.002
OAR15_78598295	s31340	1	0.695
OAR17_5388531	s19031	1	0.065
OAR18_5646940	OAR18_5701234	1	0.986
OAR18_5646940	OAR18_9395406	0.046	0.001
OAR18_5701234	OAR18_9395406	0.061	0.001
OAR20_19572554	s65956	0.215	0.008
DU231007_156	OAR3_108176200	0.331	0.006
DU231007_156	OAR3_144283427	0.216	0.036
DU231007_156	OAR3_144414855	0.216	0.036
DU231007_156	s23946	0.331	0.059
OAR3_108176200	OAR3_144283427	0.176	0.003
OAR3_108176200	OAR3_144414855	0.176	0.003
OAR3_108176200	s23946	0.914	0.089
OAR3_144283427	OAR3_144414855	1	1
s23946	OAR3_144283427	0.09	0.003
s23946	OAR3_144414855	0.09	0.003
OAR5_93280925	OAR5_94009731	0.055	0.001
s27054	OAR5_93280925	0.274	0.015
s27054	OAR5_94009731	0.092	0.008
OAR8_73555614	OAR8_88021348	0.07	0.003
s27979	OAR8_73555614	0.093	0.007
s27979	OAR8_88021348	0.335	0.025
OAR9_10735564	OAR9_10749779	1	0.846
OAR9_10735564	OAR9_35880400	0.053	0.001
OAR9_10735564	s48118	0.78	0.582
OAR9_10749779	OAR9_35880400	0.024	0
OAR9_10749779	s48118	0.765	0.517
s48118	OAR9_35880400	0.017	0

## Sheet: Columbia
Marker1	Marker2	D'	r^2
OAR1_185953850	OAR1_186779231	0.29	0.059
OAR13_26084492	OAR13_56607666	0.179	0.028
OAR15_78598295	s31340	1	0.541
OAR18_5646940	OAR18_5701234	1	1
OAR18_5646940	OAR18_9395406	0.022	0
OAR18_5701234	OAR18_9395406	0.022	0
OAR20_19572554	s65956	0.33	0.078
DU231007_156	OAR3_108176200	0.055	0.001
DU231007_156	OAR3_144283427	0.026	0
DU231007_156	OAR3_144414855	0.026	0
DU231007_156	s23946	0.094	0.004
OAR3_108176200	OAR3_144283427	0.287	0.036
OAR3_108176200	OAR3_144414855	0.287	0.036
OAR3_108176200	s23946	0.785	0.598
OAR3_144283427	OAR3_144414855	1	1
s23946	OAR3_144283427	0.098	0.004
s23946	OAR3_144414855	0.098	0.004
OAR5_93280925	OAR5_94009731	0.938	0.551
s27054	OAR5_93280925	0.019	0
s27054	OAR5_94009731	0.011	0
OAR8_73555614	OAR8_88021348	0.002	0
s27979	OAR8_73555614	0.055	0.002
s27979	OAR8_88021348	0.225	0.02
OAR9_10735564	OAR9_10749779	1	0.079
OAR9_10735564	OAR9_35880400	0.153	0.022
OAR9_10735564	s48118	0.736	0.074
OAR9_10749779	OAR9_35880400	0.043	0
OAR9_10749779	s48118	1	0.017
s48118	OAR9_35880400	0.497	0.036
NOTE: OAR17_5388531 was monomorphic in Columbia sheep sampled
